# Supplementary material for: Dataset of concentrations of free terpenes at different phenological stages in Vitis vinifera L. Shiraz, Cabernet Sauvignon, Riesling, Chardonnay and Pinot Gris
Source: Data Brief. 2019 Oct 3;27:104595. doi: 10.1016/j.dib.2019.104595 (PMC6820309; doi:10.1016/j.dib.2019.104595)
Supplement: Multimedia component 1 [file mmc1.zip]

Archive with 2 entries (2 files):
- data file 1.xlsx
- data file 2.xlsx
