# Supplementary material for: Dataset of concentrations of free terpenes at different phenological stages in Vitis vinifera L. Shiraz, Cabernet Sauvignon, Riesling, Chardonnay and Pinot Gris
Source: Data Brief. 2019 Oct 3;27:104595. doi: 10.1016/j.dib.2019.104595 (PMC6820309; doi:10.1016/j.dib.2019.104595)
Supplement: Multimedia component 1 [file mmc1.zip › data file 1.xlsx]

## Sheet: Terpene concentrations 
Vintage 2017	Vintage 2016
		Shiraz
Calibration (to ug/g): revoming not detected compounds, in classes, revoming under limit, add total																																																Calibration (to ug/g): revoming not detected compounds, in classes, revoming under limit, add total
EL		31						33			34			35									38			31			33			34			35									38
Sample ID		1			6			11			16			21			26			31			36			41			46			51			56			61			66			71
		A	B	C	A	B	C	A	B	C	A	B	C	A	B	C	A	B	C	A	B	C	A	B	C	A	B	C	A	B	C	A	B	C	A	B	C	A	B	C	A	B	C	A	B	C
Comp #	Compound Name	Conc.	Conc.	Conc.	Conc.	Conc.	Conc.	Conc.	Conc.	Conc.	Conc.	Conc.	Conc.	Conc.	Conc.	Conc.	Conc.	Conc.	Conc.	Conc.	Conc.	Conc.	Conc.	Conc.	Conc.	Conc.	Conc.	Conc.	Conc.	Conc.	Conc.	Conc.	Conc.	Conc.	Conc.	Conc.	Conc.	Conc.	Conc.	Conc.	Conc.	Conc.	Conc.	Conc.	Conc.	Conc.		Comp #	Compound Name
Monterpenoids																																																Monterpenoids
M1	a-Terpinene	UQ	UQ	UQ	UQ	UQ	UQ	UQ	UQ	UQ	UQ	UQ	UQ	UQ	UQ	UQ	UQ	UQ	UQ	UQ	UQ	UQ	UQ	UQ	UQ	UQ	UQ	UQ	UQ	UQ	UQ	UQ	UQ	UQ	UQ	0.367377	0.258474	UQ	UQ	UQ	UQ	UQ	UQ	UQ	UQ	0.00991904		M1	a-Terpinene
M2	Cymene (m- and p-)	UQ	UQ	UQ	UQ	UQ	UQ	UQ	UQ	UQ	UQ	UQ	UQ	UQ	UQ	UQ	UQ	UQ	UQ	UQ	UQ	UQ	UQ	UQ	UQ	UQ	UQ	UQ	UQ	UQ	UQ	0.143957	UQ	UQ	UQ	0.39608	0.836139	0.433044	0.754353	0.77075	UQ	0.39237	0.611222	1.52142	0.52201	1.46803		M2	Cymene (m- and p-)
M3	1,8-Cineol	ND	ND	ND	ND	ND	ND	ND	ND	ND	ND	ND	ND	ND	ND	ND	ND	ND	ND	ND	ND	ND	ND	ND	ND	ND	ND	ND	ND	ND	ND	ND	ND	ND	ND	ND	ND	ND	ND	ND	ND	ND	ND	ND	ND	ND		M3	1,8-Cineol
M4	(E)-b-Ocimene	0.090021	0.0771165	0.242309	UQ	UQ	UQ	ND	ND	ND	ND	ND	ND	ND	ND	ND	UQ	UQ	UQ	UQ	UQ	UQ	UQ	UQ	UQ	UQ	UQ	UQ	ND	ND	ND	ND	ND	ND	ND	ND	ND	ND	ND	ND	ND	ND	ND	ND	ND	ND		M4	(E)-b-Ocimene
M5	g-Terpinene	ND	ND	ND	ND	ND	ND	ND	ND	ND	ND	ND	ND	ND	ND	ND	ND	ND	ND	ND	ND	ND	ND	ND	ND	ND	ND	ND	ND	ND	ND	ND	ND	ND	ND	ND	ND	ND	ND	ND	ND	ND	ND	ND	ND	ND		M5	g-Terpinene
M6	Terpinolene	UQ	UQ	UQ	UQ	UQ	UQ	UQ	UQ	UQ	UQ	UQ	UQ	UQ	UQ	UQ	UQ	UQ	UQ	UQ	UQ	UQ	UQ	UQ	UQ	UQ	UQ	0.0741832	UQ	UQ	UQ	UQ	UQ	UQ	UQ	0.343978	0.160255	UQ	UQ	UQ	UQ	UQ	UQ	UQ	UQ	0.363425		M6	Terpinolene
M7	p-Cymenene	UQ	UQ	UQ	UQ	UQ	UQ	UQ	UQ	UQ	UQ	UQ	UQ	UQ	UQ	UQ	UQ	UQ	UQ	UQ	UQ	UQ	UQ	UQ	UQ	UQ	UQ	UQ	UQ	UQ	UQ	UQ	UQ	UQ	UQ	UQ	UQ	UQ	UQ	UQ	UQ	UQ	UQ	0.101646	UQ	0.330486		M7	p-Cymenene
M8	Linalool	0.915224	0.797569	1.37479	1.13316	1.44826	2.22066	0.494105	0.499957	0.702163	0.269171	0.372508	0.525383	0.986926	1.04181	0.785961	1.26768	0.965586	1.18881	0.952725	1.36811	1.20946	1.77689	1.99958	1.89833	2.443	2.04223	2.25831	0.611055	0.798209	0.931931	5.55112	2.04633	0.167319	0.163586	1.00434	1.23495	14.3372	10.1525	7.56218	1.64885	8.9257	9.3282	9.86656	6.51548	19.7868		M8	Linalool
M9	Hotrienol	0.217015	1.16817	1.9505	3.90074	5.82485	7.15303	6.56638	3.82036	5.98059	2.44062	2.26659	5.40203	3.2731	1.80626	2.32206	0.807124	1.26187	0.890908	0.199265	UQ	0.177284	0.435439	0.28074	0.0832931	UQ	UQ	UQ	UQ	UQ	0.304472	1.55825	0.227604	UQ	0.0447496	0.166492	0.109736	4.52596	3.19901	4.84952	UQ	1.3265	1.49049	UQ	0.202373	0.779185		M9	Hotrienol
M10	trans-Pinocarveol	UQ	UQ	UQ	UQ	UQ	UQ	UQ	UQ	UQ	UQ	UQ	UQ	UQ	UQ	UQ	UQ	UQ	UQ	0.0212113	UQ	UQ	UQ	UQ	UQ	UQ	UQ	UQ	UQ	UQ	UQ	1.26774	0.615767	UQ	UQ	6.61189	7.73331	12.6664	10.4582	11.9778	2.70448	14.4256	10.045	21.4586	17.7856	21		M10	trans-Pinocarveol
M11	Citronellal	UQ	UQ	UQ	UQ	0.0453325	UQ	0.173566	UQ	UQ	UQ	UQ	UQ	UQ	UQ	UQ	0.152163	0.296874	UQ	0.129044	0.0425638	0.0734394	UQ	0.359943	0.161539	0.249612	0.174501	0.099507	UQ	UQ	UQ	1.89805	1.10796	UQ	UQ	11.2696	13.2778	19.625	17.1155	20.42	5.47072	24.4611	16.7383	33.9521	27.2381	33.3795		M11	Citronellal
M12	Neroloxide	UQ	UQ	UQ	UQ	0.353392	0.315711	0.337898	0.00402949	0.278798	UQ	UQ	UQ	UQ	UQ	UQ	UQ	UQ	UQ	UQ	UQ	UQ	UQ	UQ	UQ	UQ	UQ	UQ	UQ	UQ	UQ	UQ	UQ	UQ	UQ	UQ	UQ	0.659513	0.252782	UQ	UQ	UQ	UQ	UQ	UQ	UQ		M12	Neroloxide
M13	Menthol (+isomenthol)	UQ	UQ	UQ	UQ	UQ	UQ	UQ	UQ	UQ	UQ	UQ	UQ	UQ	UQ	UQ	UQ	UQ	UQ	UQ	UQ	UQ	UQ	UQ	UQ	0.128566	UQ	UQ	UQ	UQ	UQ	0.315183	UQ	UQ	UQ	3.22183	3.92316	5.12281	4.97096	5.97076	0.833496	6.59782	3.89681	10.15	8.08537	9.02575		M13	Menthol (+isomenthol)
M14	Terpinen-4-ol	UQ	UQ	UQ	UQ	UQ	UQ	UQ	UQ	UQ	UQ	UQ	UQ	UQ	UQ	UQ	UQ	UQ	UQ	UQ	UQ	UQ	UQ	UQ	UQ	UQ	UQ	UQ	UQ	UQ	UQ	UQ	UQ	UQ	UQ	0.116791	0.0250645	0.357404	UQ	UQ	UQ	UQ	UQ	0.36193	0.124884	0.665254		M14	Terpinen-4-ol
M15	a-Terpineol	0.121106	UQ	UQ	0.312217	0.67102	0.340985	0.210706	UQ	0.243332	UQ	UQ	UQ	0.566656	0.304348	0.242548	0.268606	0.904201	0.413795	0.461629	0.67632	0.557228	0.821009	0.878636	0.621419	2.21525	2.13005	2.25663	0.539885	0.371032	0.544015	2.71778	1.02417	UQ	UQ	2.34309	2.36458	4.80032	4.54595	3.80628	0.547458	5.0863	4.03332	6.37053	5.13675	7.76989		M15	a-Terpineol
M16	Geraniol	1.55627	1.19706	1.31745	0.941283	1.08987	1.50541	1.1339	0.762974	0.813047	1.10511	1.14843	1.17485	1.57299	1.37677	1.21927	2.10106	2.03513	1.74825	3.70499	3.91637	3.52715	2.67714	2.46228	2.72463	1.6996	1.45155	1.17986	1.39791	1.51438	1.40095	4.28743	2.26975	1.30022	0.938596	1.25442	0.975041	7.5309	6.55908	4.41409	2.80821	7.26417	5.68541	4.64379	3.89352	6.42864		M16	Geraniol
M17	Geranylacetone	9.27037	8.56833	7.77862	8.2941	8.71376	8.60914	4.00543	6.39283	9.51668	5.96521	4.70526	3.89302	2.4907	4.90516	1.54465	1.23432	4.74291	3.53657	6.67734	2.36613	6.51018	2.85273	5.18058	1.9342	12.5008	8.96325	6.58655	5.48115	3.76145	4.73783	47.4071	26.7028	19.8291	5.69446	18.5092	18.4108	24.6941	16.8543	30.5153	3.68562	35.0836	25.5985	31.2298	11.6739	39.5716		M17	Geranylacetone
MT	Total	12.17	11.8082	12.6637	14.5815	18.1465	20.1449	12.922	11.4802	17.5346	9.78011	8.49279	10.9953	8.89037	9.43434	6.11449	5.83095	10.2066	7.77833	12.1462	8.36949	12.0547	8.56321	11.1618	7.42341	19.2368	14.7616	12.455	8.02999	6.44506	7.9192	65.1466	33.9944	21.2966	6.84139	45.6052	49.3093	94.7527	74.8626	90.2866	17.6988	103.563	77.4271	119.656	81.178	140.578		MT	Total
Norisoprenoids																																																Norisoprenoids
N1	Theaspirane (Isomer 1)	0.00014981	0.000144949	0.00014131	0.000138188	0.000144702	0.000198174	9.04113e-05	0.000108561	0.000121236	7.42034e-05	8.48934e-05	9.18793e-05	5.97363e-05	6.7604e-05	6.22561e-05	4.65201e-05	5.02443e-05	4.61231e-05	4.07863e-05	4.71136e-05	3.75461e-05	3.66017e-05	4.38836e-05	3.71573e-05	0.000182718	0.000163828	0.000186445	0.000110348	0.00012098	0.0001381	0.000407133	0.000244673	9.68987e-05	5.11911e-05	4.80598e-05	4.27774e-05	0.000419787	0.000370477	0.00029324	5.11032e-05	0.00021589	0.000196892	0.000139545	6.09657e-05	0.000407311		N1	Theaspirane (Isomer 1)
N2	Theaspirane (Isomer 2)	0.000149409	0.00012049	0.00013754	0.000115099	0.000124312	0.000152139	7.44245e-05	8.62815e-05	8.92027e-05	6.78991e-05	6.32079e-05	6.84504e-05	4.56718e-05	5.28751e-05	4.9303e-05	3.69674e-05	3.62685e-05	4.2274e-05	3.23053e-05	3.35172e-05	3.65205e-05	2.25586e-05	2.66058e-05	3.11522e-05	0.000118191	0.000126164	0.000124391	0.000113755	9.48156e-05	9.09079e-05	0.000273153	0.000192858	7.77585e-05	4.0366e-05	3.5098e-05	3.1748e-05	0.00019484	0.000167509	0.000164037	2.65244e-05	0.000131931	7.74033e-05	7.37803e-05	4.26485e-05	0.000141132		N2	Theaspirane (Isomer 2)
N3	(E)-b-Damascenone	0.000271064	0.00031645	0.000306546	0.000363581	0.000538892	0.000575921	0.000791839	0.000700484	0.000961028	0.00108831	0.00126844	0.00150897	0.00352593	0.0035576	0.00337601	0.00271231	0.00280763	0.00278446	0.0018924	0.00173916	0.00220984	0.00288183	0.00329316	0.00272415	0.000235207	0.000233297	0.00024059	0.000306563	0.000345679	0.000356018	0.000871084	0.00069798	0.000368672	0.00122683	0.00157783	0.00178858	0.00455737	0.00495784	0.00426138	0.00159663	0.0050537	0.00487573	0.00501422	0.00487316	0.00662581		N3	(E)-b-Damascenone
NT	Total	0.000570282	0.000581888	0.000585396	0.000616868	0.000807906	0.000926234	0.000956675	0.000895327	0.00117147	0.00123042	0.00141654	0.0016693	0.00363134	0.00367808	0.00348756	0.0027958	0.00289415	0.00287285	0.00196549	0.00181979	0.00228391	0.00294099	0.00336365	0.00279246	0.000536116	0.00052329	0.000551426	0.000530666	0.000561475	0.000585026	0.00155137	0.00113551	0.000543329	0.00131839	0.00166099	0.00186311	0.005172	0.00549583	0.00471866	0.00167426	0.00540152	0.00515002	0.00522754	0.00497678	0.00717425		NT	Total
Sesquiterpenoids																																																Sesquiterpenoids
S1	7-epi-a-Cedrene	0.00319083	0.00342089	0.0029238	0.00266579	0.00356617	0.00465291	0.00132451	0.00141958	0.00180223	0.00117099	0.00111181	0.00105874	0.00106479	0.00197854	0.00130773	0.00123078	0.00120437	0.00147936	0.00107451	0.00100044	0.00122742	0.00115695	0.000911224	0.00127623	0.00203184	0.00143881	0.00166761	0.0020851	0.0021344	0.00249777	0.000744773	0.000719821	0.000702475	0.00129631	0.00212723	0.00129889	0.000976175	0.000960591	0.000930444	0.0010062	0.000969242	0.00103641	0.000951061	0.000975387	0.00107152		S1	7-epi-a-Cedrene
S2	Selina-4,11-diene	9.07082e-05	7.94539e-05	0.000105373	5.03196e-05	7.58414e-05	0.000104311	4.24085e-05	5.36892e-05	4.15484e-05	3.14858e-05	2.83583e-05	3.72283e-05	2.63363e-05	3.20947e-05	1.94994e-05	2.50953e-05	1.99204e-05	1.27023e-05	1.09837e-05	1.85874e-05	1.40291e-05	1.17598e-05	1.44356e-05	1.2237e-05	0.000127594	0.000125665	0.000105378	4.87101e-05	4.88024e-05	4.33402e-05	1.22121e-05	3.22001e-05	3.45656e-05	2.6016e-05	2.62911e-05	1.81919e-05	ND	ND	ND	ND	ND	ND	ND	ND	ND		S2	Selina-4,11-diene
S3	a-Muurolene	3.31995e-05	5.68421e-05	4.92574e-05	0.000140169	0.000140154	0.000211797	0.000133064	0.000160803	0.000187016	7.00141e-05	0.000100332	9.74333e-05	8.46764e-05	9.83831e-05	0.000107636	6.91628e-05	4.82561e-05	7.30132e-05	3.86572e-05	4.3509e-05	2.9605e-05	3.53084e-05	4.89249e-05	3.40819e-05	0.000124102	0.000123365	0.000138724	0.000140304	0.00014869	0.000145501	6.41891e-05	4.20579e-05	5.04472e-05	9.05106e-05	3.91641e-05	5.58002e-05	ND	ND	ND	ND	ND	ND	ND	ND	ND		S3	a-Muurolene
S4	d-Cadinene	ND	ND	ND	ND	ND	ND	ND	ND	ND	ND	ND	ND	ND	ND	ND	ND	ND	ND	ND	ND	ND	ND	ND	ND	ND	ND	ND	ND	ND	ND	ND	ND	ND	1.821e-05	0.000208043	0.000129414	0.000117278	8.81661e-05	0.000139344	0.000250509	0.000136941	0.000117425	0.000214182	0.000195894	0.000144426		S4	d-Cadinene
S5	Calamenene (cis+trans)	0.00013454	0.000152415	0.00016884	0.000160272	0.000181256	0.000253945	0.000135092	0.000157014	0.000158819	6.57286e-05	7.05709e-05	9.37942e-05	8.38887e-05	9.33633e-05	5.83429e-05	6.61029e-05	8.76295e-05	2.55944e-05	6.71511e-05	4.90628e-05	7.6074e-05	0.000103854	0.000110696	0.000100043	0.000279192	0.000291343	0.000301505	0.000105361	0.000121573	0.000123813	8.25329e-05	7.0539e-05	6.25939e-05	7.23999e-05	0.000203999	0.000176216	8.46851e-05	7.22577e-05	0.000132613	5.56304e-05	9.4971e-05	6.9758e-05	7.59919e-05	0.000107448	0.000106772		S5	Calamenene (cis+trans)
S6	a-Calacorene	6.59906e-05	5.13386e-05	6.47892e-05	3.61286e-05	4.2569e-05	6.19152e-05	2.50146e-05	2.39627e-05	2.95996e-05	2.56363e-05	2.21945e-05	2.07216e-05	ND	ND	ND	ND	ND	ND	ND	ND	ND	ND	ND	ND	8.71964e-05	5.84622e-05	8.14967e-05	2.57122e-05	2.3413e-05	2.74795e-05	1.76932e-05	1.04386e-05	2.00908e-05	1.30962e-05	8.96753e-05	7.01088e-05	2.2967e-05	3.03917e-05	5.49948e-05	5.58387e-05	2.0639e-05	2.03184e-05	5.48797e-05	6.6339e-05	3.08983e-05		S6	a-Calacorene
S7	w-Cadinene	0.000166316	0.000197441	0.000180855	0.000119411	9.67057e-05	0.000139298	4.25107e-05	3.73381e-05	4.68026e-05	4.35189e-05	4.29984e-05	2.64374e-05	3.26245e-05	3.60644e-05	3.33923e-05	3.06446e-05	3.3583e-05	3.98405e-05	3.23537e-05	3.24518e-05	2.69313e-05	2.58976e-05	2.98936e-05	4.12926e-05	0.000226998	0.000191915	0.000201208	6.57482e-05	8.66358e-05	7.33746e-05	4.88094e-05	3.60291e-05	4.30635e-05	5.27553e-05	8.50638e-05	6.72645e-05	2.24623e-05	3.66865e-05	6.57757e-05	5.77804e-05	7.66257e-05	3.31832e-05	6.65805e-05	8.73861e-05	5.72185e-05		S7	w-Cadinene
S8	g-Calacorene	0.000405347	0.000401107	0.000462403	0.000440074	0.000508704	0.000717366	0.000321114	0.000327482	0.000373566	0.000228638	0.000215156	0.000228835	0.00019553	0.000212406	0.0001788	0.000172911	0.000183982	0.000172126	0.000315972	0.00026319	0.000252192	0.000493142	0.000425657	0.000518307	0.000754767	0.000767264	0.000746029	0.00030698	0.000309374	0.000359525	0.000100301	0.00011159	0.000184374	0.000234625	0.000509554	0.000357081	0.000175442	0.000114828	0.000169884	0.00023992	0.000162439	9.17216e-05	0.000209362	0.000246809	0.000165309		S8	g-Calacorene
S9	Palustrol	0.000105909	0.000144168	0.000170951	3.64989e-05	4.27993e-05	3.9798e-05	1.32507e-05	1.18902e-05	1.52986e-05	7.68965e-06	9.59717e-06	1.21572e-05	1.18739e-05	1.43597e-05	9.94491e-06	ND	ND	ND	ND	ND	ND	ND	ND	ND	0.000110374	0.000151621	0.000136124	1.24599e-05	1.12251e-05	1.30302e-05	2.10099e-05	2.66108e-05	1.39686e-05	6.18011e-06	4.63182e-05	4.60442e-05	4.64126e-05	2.6958e-05	2.07947e-05	2.77612e-05	6.46574e-05	9.52224e-05	ND	ND	ND		S9	Palustrol
S10	1-epi-Cubenol	7.58195e-05	9.91345e-05	0.00010685	4.86696e-05	4.27296e-05	8.12823e-05	3.986e-05	3.50011e-05	4.08438e-05	2.25016e-05	2.41457e-05	2.75748e-05	1.75624e-05	2.29775e-05	1.50729e-05	2.333e-05	2.29386e-05	2.92858e-05	2.26424e-05	2.54736e-05	2.45172e-05	2.35663e-05	3.37001e-05	1.74949e-05	0.00017382	0.000150198	0.000151404	3.72772e-05	2.92738e-05	3.67545e-05	4.02312e-05	5.74867e-05	2.86002e-05	2.78209e-05	0.000114918	0.000132118	9.92835e-05	9.82542e-05	0.000104241	8.42508e-05	0.000126927	8.62473e-05	0.000175317	0.000196042	6.30013e-05		S10	1-epi-Cubenol
S11	g-Eudesmol	2.20626e-05	2.38582e-05	2.4253e-05	3.3905e-05	3.92272e-05	5.80733e-05	2.7131e-05	2.91222e-05	3.23474e-05	1.3854e-05	1.57544e-05	1.96849e-05	2.88605e-05	2.32818e-05	2.14394e-05	2.07865e-05	2.34416e-05	1.80963e-05	1.04967e-05	1.5791e-05	1.17367e-05	1.41543e-05	2.1592e-05	9.81777e-06	0.000118153	0.000118712	0.000138852	2.80632e-05	2.92193e-05	3.32627e-05	2.45301e-05	2.65847e-05	1.90598e-05	2.06754e-05	0.00013467	0.000138134	ND	ND	ND	ND	ND	ND	ND	ND	ND		S11	g-Eudesmol
S12	Cubenol	5.69281e-05	7.09705e-05	7.34237e-05	4.77004e-05	3.94647e-05	7.37175e-05	2.52277e-05	2.88706e-05	2.87743e-05	2.7181e-05	2.01352e-05	1.97416e-05	1.01482e-05	1.87936e-05	2.26294e-05	2.5126e-05	2.18442e-05	2.84059e-05	2.29452e-05	2.9591e-05	1.86716e-05	2.57283e-05	2.4077e-05	2.39425e-05	9.3064e-05	7.52758e-05	7.79531e-05	3.54538e-05	2.24356e-05	2.86488e-05	3.83662e-05	2.96943e-05	2.28051e-05	1.13968e-05	0.000109669	9.40301e-05	3.37359e-05	5.75647e-05	6.42169e-05	7.76727e-05	9.49448e-05	4.77734e-05	0.000130308	0.000106383	2.27787e-05		S12	Cubenol
S13	Cadalene	5.24101e-05	5.2483e-05	6.04054e-05	0.000140531	0.000159554	0.000195695	0.000115765	0.000108198	0.000128347	7.37969e-05	9.04888e-05	7.95617e-05	8.81597e-05	8.93612e-05	6.90242e-05	7.30638e-05	7.51368e-05	7.90759e-05	0.000107549	8.881e-05	0.000100425	0.000217185	0.000260455	0.000225727	0.000125794	0.000135406	0.000125769	0.00010288	0.000115336	0.000110953	4.02601e-05	3.33774e-05	7.38259e-05	7.11356e-05	0.000115954	9.68107e-05	3.32948e-05	2.44215e-05	1.75047e-05	6.11513e-05	3.24978e-05	3.23631e-05	4.62667e-05	7.27645e-05	3.62974e-05		S13	Cadalene
ST	Total	0.00440006	0.0047501	0.0043912	0.00391946	0.00493517	0.0065901	0.00224495	0.00239295	0.0028852	0.00178103	0.00175154	0.00172191	0.00164445	0.00261962	0.00184351	0.001737	0.0017211	0.0019575	0.00170326	0.00156691	0.0017816	0.00210754	0.00188066	0.00225917	0.0042529	0.00362803	0.00387206	0.00299405	0.00308038	0.00349345	0.00123491	0.00119643	0.00125587	0.00194113	0.00381055	0.0026801	0.00161174	0.00151012	0.00169981	0.00191671	0.00177989	0.00163042	0.00192395	0.00205445	0.00169822		ST	Total
Table Presentation (all in ug/g)																																																Table Presentation (all in ug/g)
		1			6			11			16			21			26			31			36			41			46			51			56			61			66			71
Comp #	Compound Name																																															Comp #	Compound Name
Monterpenoids		Avg.	Sd.	Ave.+Sd.	Avg.	Sd.	Ave.+Sd.	Avg.	Sd.	Ave.+Sd.	Avg.	Sd.	Ave.+Sd.	Avg.	Sd.	Ave.+Sd.	Avg.	Sd.	Ave.+Sd.	Avg.	Sd.	Ave.+Sd.	Avg.	Sd.	Ave.+Sd.	Avg.	Sd.	Ave.+Sd.	Avg.	Sd.	Ave.+Sd.	Avg.	Sd.	Ave.+Sd.	Avg.	Sd.	Ave.+Sd.	Avg.	Sd.	Ave.+Sd.	Avg.	Sd.	Ave.+Sd.	Avg.	Sd.	Ave.+Sd.		Monterpenoids
M1	a-Terpinene	#DIV/0!	#DIV/0!	#DIV/0!	#DIV/0!	#DIV/0!	#DIV/0!	#DIV/0!	#DIV/0!	#DIV/0!	#DIV/0!	#DIV/0!	#DIV/0!	#DIV/0!	#DIV/0!	#DIV/0!	#DIV/0!	#DIV/0!	#DIV/0!	#DIV/0!	#DIV/0!	#DIV/0!	#DIV/0!	#DIV/0!	#DIV/0!	#DIV/0!	#DIV/0!	#DIV/0!	#DIV/0!	#DIV/0!	#DIV/0!	#DIV/0!	#DIV/0!	#DIV/0!	0.312925	0.0770063	0.31±0.08	#DIV/0!	#DIV/0!	#DIV/0!	#DIV/0!	#DIV/0!	#DIV/0!	0.00991904	#DIV/0!	#DIV/0!		M1	a-Terpinene
M2	Cymene (m- and p-)	#DIV/0!	#DIV/0!	#DIV/0!	#DIV/0!	#DIV/0!	#DIV/0!	#DIV/0!	#DIV/0!	#DIV/0!	#DIV/0!	#DIV/0!	#DIV/0!	#DIV/0!	#DIV/0!	#DIV/0!	#DIV/0!	#DIV/0!	#DIV/0!	#DIV/0!	#DIV/0!	#DIV/0!	#DIV/0!	#DIV/0!	#DIV/0!	#DIV/0!	#DIV/0!	#DIV/0!	#DIV/0!	#DIV/0!	#DIV/0!	0.143957	#DIV/0!	#DIV/0!	0.61611	0.311169	0.62±0.31	0.652715	0.190418	0.65±0.19	0.501796	0.154752	0.5±0.15	1.17049	0.562231	1.17±0.56		M2	Cymene (m- and p-)
M3	1,8-Cineol	#DIV/0!	#DIV/0!	#DIV/0!	#DIV/0!	#DIV/0!	#DIV/0!	#DIV/0!	#DIV/0!	#DIV/0!	#DIV/0!	#DIV/0!	#DIV/0!	#DIV/0!	#DIV/0!	#DIV/0!	#DIV/0!	#DIV/0!	#DIV/0!	#DIV/0!	#DIV/0!	#DIV/0!	#DIV/0!	#DIV/0!	#DIV/0!	#DIV/0!	#DIV/0!	#DIV/0!	#DIV/0!	#DIV/0!	#DIV/0!	#DIV/0!	#DIV/0!	#DIV/0!	#DIV/0!	#DIV/0!	#DIV/0!	#DIV/0!	#DIV/0!	#DIV/0!	#DIV/0!	#DIV/0!	#DIV/0!	#DIV/0!	#DIV/0!	#DIV/0!		M3	1,8-Cineol
M4	(E)-b-Ocimene	0.136482	0.0918758	0.14±0.09	#DIV/0!	#DIV/0!	#DIV/0!	#DIV/0!	#DIV/0!	#DIV/0!	#DIV/0!	#DIV/0!	#DIV/0!	#DIV/0!	#DIV/0!	#DIV/0!	#DIV/0!	#DIV/0!	#DIV/0!	#DIV/0!	#DIV/0!	#DIV/0!	#DIV/0!	#DIV/0!	#DIV/0!	#DIV/0!	#DIV/0!	#DIV/0!	#DIV/0!	#DIV/0!	#DIV/0!	#DIV/0!	#DIV/0!	#DIV/0!	#DIV/0!	#DIV/0!	#DIV/0!	#DIV/0!	#DIV/0!	#DIV/0!	#DIV/0!	#DIV/0!	#DIV/0!	#DIV/0!	#DIV/0!	#DIV/0!		M4	(E)-b-Ocimene
M5	g-Terpinene	#DIV/0!	#DIV/0!	#DIV/0!	#DIV/0!	#DIV/0!	#DIV/0!	#DIV/0!	#DIV/0!	#DIV/0!	#DIV/0!	#DIV/0!	#DIV/0!	#DIV/0!	#DIV/0!	#DIV/0!	#DIV/0!	#DIV/0!	#DIV/0!	#DIV/0!	#DIV/0!	#DIV/0!	#DIV/0!	#DIV/0!	#DIV/0!	#DIV/0!	#DIV/0!	#DIV/0!	#DIV/0!	#DIV/0!	#DIV/0!	#DIV/0!	#DIV/0!	#DIV/0!	#DIV/0!	#DIV/0!	#DIV/0!	#DIV/0!	#DIV/0!	#DIV/0!	#DIV/0!	#DIV/0!	#DIV/0!	#DIV/0!	#DIV/0!	#DIV/0!		M5	g-Terpinene
M6	Terpinolene	#DIV/0!	#DIV/0!	#DIV/0!	#DIV/0!	#DIV/0!	#DIV/0!	#DIV/0!	#DIV/0!	#DIV/0!	#DIV/0!	#DIV/0!	#DIV/0!	#DIV/0!	#DIV/0!	#DIV/0!	#DIV/0!	#DIV/0!	#DIV/0!	#DIV/0!	#DIV/0!	#DIV/0!	#DIV/0!	#DIV/0!	#DIV/0!	0.0741832	#DIV/0!	#DIV/0!	#DIV/0!	#DIV/0!	#DIV/0!	#DIV/0!	#DIV/0!	#DIV/0!	0.252116	0.129912	0.25±0.13	#DIV/0!	#DIV/0!	#DIV/0!	#DIV/0!	#DIV/0!	#DIV/0!	0.363425	#DIV/0!	#DIV/0!		M6	Terpinolene
M7	p-Cymenene	#DIV/0!	#DIV/0!	#DIV/0!	#DIV/0!	#DIV/0!	#DIV/0!	#DIV/0!	#DIV/0!	#DIV/0!	#DIV/0!	#DIV/0!	#DIV/0!	#DIV/0!	#DIV/0!	#DIV/0!	#DIV/0!	#DIV/0!	#DIV/0!	#DIV/0!	#DIV/0!	#DIV/0!	#DIV/0!	#DIV/0!	#DIV/0!	#DIV/0!	#DIV/0!	#DIV/0!	#DIV/0!	#DIV/0!	#DIV/0!	#DIV/0!	#DIV/0!	#DIV/0!	#DIV/0!	#DIV/0!	#DIV/0!	#DIV/0!	#DIV/0!	#DIV/0!	#DIV/0!	#DIV/0!	#DIV/0!	0.216066	0.161814	0.22±0.16		M7	p-Cymenene
M8	Linalool	1.0292	0.305024	1.03±0.31	1.6007	0.559548	1.6±0.56	0.565408	0.118469	0.57±0.12	0.389021	0.128902	0.39±0.13	0.938231	0.134694	0.94±0.13	1.14069	0.156689	1.14±0.16	1.17676	0.209612	1.18±0.21	1.8916	0.111497	1.89±0.11	2.24785	0.200587	2.25±0.2	0.780398	0.161178	0.78±0.16	2.58826	2.73251	2.59±2.73	0.800959	0.563896	0.8±0.56	10.684	3.41866	10.68±3.42	6.63425	4.32217	6.63±4.32	12.0563	6.90134	12.06±6.9		M8	Linalool
M9	Hotrienol	1.11189	0.86811	1.11±0.87	5.62621	1.63522	5.63±1.64	5.45578	1.44628	5.46±1.45	3.36974	1.76216	3.37±1.76	2.46714	0.744107	2.47±0.74	0.986635	0.242016	0.99±0.24	0.188274	0.0155431	0.19±0.02	0.266491	0.176505	0.27±0.18	#DIV/0!	#DIV/0!	#DIV/0!	0.304472	#DIV/0!	#DIV/0!	0.892927	0.940909	0.89±0.94	0.106993	0.0609177	0.11±0.06	4.1915	0.874611	4.19±0.87	1.4085	0.115956	1.41±0.12	0.490779	0.407868	0.49±0.41		M9	Hotrienol
M10	trans-Pinocarveol	#DIV/0!	#DIV/0!	#DIV/0!	#DIV/0!	#DIV/0!	#DIV/0!	#DIV/0!	#DIV/0!	#DIV/0!	#DIV/0!	#DIV/0!	#DIV/0!	#DIV/0!	#DIV/0!	#DIV/0!	#DIV/0!	#DIV/0!	#DIV/0!	0.0212113	#DIV/0!	#DIV/0!	#DIV/0!	#DIV/0!	#DIV/0!	#DIV/0!	#DIV/0!	#DIV/0!	#DIV/0!	#DIV/0!	#DIV/0!	0.941752	0.461013	0.94±0.46	7.1726	0.792958	7.17±0.79	11.7008	1.12985	11.7±1.13	9.05834	5.92252	9.06±5.92	20.0814	2.00137	20.08±2		M10	trans-Pinocarveol
M11	Citronellal	#DIV/0!	#DIV/0!	#DIV/0!	0.0453325	#DIV/0!	#DIV/0!	0.173566	#DIV/0!	#DIV/0!	#DIV/0!	#DIV/0!	#DIV/0!	#DIV/0!	#DIV/0!	#DIV/0!	0.224519	0.102327	0.22±0.1	0.0816826	0.0438257	0.08±0.04	0.260741	0.140293	0.26±0.14	0.17454	0.0750527	0.17±0.08	#DIV/0!	#DIV/0!	#DIV/0!	1.50301	0.558675	1.5±0.56	12.2737	1.41998	12.27±1.42	19.0535	1.7248	19.05±1.72	15.5567	9.55016	15.56±9.55	31.5232	3.72203	31.52±3.72		M11	Citronellal
M12	Neroloxide	#DIV/0!	#DIV/0!	#DIV/0!	0.334552	0.0266443	0.33±0.03	0.206909	0.178166	0.21±0.18	#DIV/0!	#DIV/0!	#DIV/0!	#DIV/0!	#DIV/0!	#DIV/0!	#DIV/0!	#DIV/0!	#DIV/0!	#DIV/0!	#DIV/0!	#DIV/0!	#DIV/0!	#DIV/0!	#DIV/0!	#DIV/0!	#DIV/0!	#DIV/0!	#DIV/0!	#DIV/0!	#DIV/0!	#DIV/0!	#DIV/0!	#DIV/0!	#DIV/0!	#DIV/0!	#DIV/0!	0.456147	0.287602	0.46±0.29	#DIV/0!	#DIV/0!	#DIV/0!	#DIV/0!	#DIV/0!	#DIV/0!		M12	Neroloxide
M13	Menthol (+isomenthol)	#DIV/0!	#DIV/0!	#DIV/0!	#DIV/0!	#DIV/0!	#DIV/0!	#DIV/0!	#DIV/0!	#DIV/0!	#DIV/0!	#DIV/0!	#DIV/0!	#DIV/0!	#DIV/0!	#DIV/0!	#DIV/0!	#DIV/0!	#DIV/0!	#DIV/0!	#DIV/0!	#DIV/0!	#DIV/0!	#DIV/0!	#DIV/0!	0.128566	#DIV/0!	#DIV/0!	#DIV/0!	#DIV/0!	#DIV/0!	0.315183	#DIV/0!	#DIV/0!	3.5725	0.495918	3.57±0.5	5.35484	0.538779	5.35±0.54	3.77604	2.88406	3.78±2.88	9.08704	1.03367	9.09±1.03		M13	Menthol (+isomenthol)
M14	Terpinen-4-ol	#DIV/0!	#DIV/0!	#DIV/0!	#DIV/0!	#DIV/0!	#DIV/0!	#DIV/0!	#DIV/0!	#DIV/0!	#DIV/0!	#DIV/0!	#DIV/0!	#DIV/0!	#DIV/0!	#DIV/0!	#DIV/0!	#DIV/0!	#DIV/0!	#DIV/0!	#DIV/0!	#DIV/0!	#DIV/0!	#DIV/0!	#DIV/0!	#DIV/0!	#DIV/0!	#DIV/0!	#DIV/0!	#DIV/0!	#DIV/0!	#DIV/0!	#DIV/0!	#DIV/0!	0.070928	0.0648608	0.07±0.06	0.357404	#DIV/0!	#DIV/0!	#DIV/0!	#DIV/0!	#DIV/0!	0.384023	0.270861	0.38±0.27		M14	Terpinen-4-ol
M15	a-Terpineol	0.121106	#DIV/0!	#DIV/0!	0.441407	0.19937	0.44±0.2	0.227019	0.0230702	0.23±0.02	#DIV/0!	#DIV/0!	#DIV/0!	0.371184	0.172081	0.37±0.17	0.528867	0.333056	0.53±0.33	0.565059	0.10756	0.57±0.11	0.773688	0.13498	0.77±0.13	2.20064	0.0645443	2.2±0.06	0.484977	0.0987013	0.48±0.1	1.87097	1.19756	1.87±1.2	2.35383	0.0151997	2.35±0.02	4.38419	0.516386	4.38±0.52	3.22236	2.37561	3.22±2.38	6.42573	1.31744	6.43±1.32		M15	a-Terpineol
M16	Geraniol	1.35693	0.182832	1.36±0.18	1.17885	0.292402	1.18±0.29	0.903306	0.201262	0.9±0.2	1.1428	0.0352133	1.14±0.04	1.38968	0.177215	1.39±0.18	1.96148	0.187584	1.96±0.19	3.71617	0.194852	3.72±0.19	2.62135	0.13979	2.62±0.14	1.44367	0.259958	1.44±0.26	1.43775	0.0663806	1.44±0.07	2.61913	1.52394	2.62±1.52	1.05602	0.172784	1.06±0.17	6.16802	1.59478	6.17±1.59	5.2526	2.25929	5.25±2.26	4.98865	1.30227	4.99±1.3		M16	Geraniol
M17	Geranylacetone	8.53911	0.746303	8.54±0.75	8.539	0.218447	8.54±0.22	6.63831	2.76382	6.64±2.76	4.8545	1.04413	4.85±1.04	2.98017	1.7329	2.98±1.73	3.17127	1.78259	3.17±1.78	5.18455	2.44225	5.18±2.44	3.3225	1.6734	3.32±1.67	9.3502	2.97606	9.35±2.98	4.66014	0.862479	4.66±0.86	31.313	14.3554	31.31±14.36	14.2048	7.37035	14.2±7.37	24.0213	6.85532	24.02±6.86	21.4559	16.1037	21.46±16.1	27.4917	14.3196	27.49±14.32		M17	Geranylacetone
MT	Total	12.214	0.429402	12.21±0.43	17.6243	2.81824	17.62±2.82	13.9789	3.16258	13.98±3.16	9.75606	1.25142	9.76±1.25	8.1464	1.78058	8.15±1.78	7.93862	2.19221	7.94±2.19	10.8568	2.15457	10.86±2.15	9.04946	1.91602	9.05±1.92	15.4845	3.44821	15.48±3.45	7.46475	0.884815	7.46±0.88	40.1459	22.5629	40.15±22.56	33.9186	23.5226	33.92±23.52	86.634	10.4361	86.63±10.44	66.2297	44.0137	66.23±44.01	113.804	30.1295	113.8±30.13		MT	Total
Norisoprenoids																																																Norisoprenoids
N1	Theaspirane (Isomer 1)	0.000145356	4.26449e-06	0±0	0.000160355	3.29142e-05	0±0	0.000106736	1.54933e-05	0±0	8.36587e-05	8.90238e-06	0±0	6.31988e-05	4.01766e-06	0±0	4.76291e-05	2.27345e-06	0±0	4.18153e-05	4.86606e-06	0±0	3.92142e-05	4.05338e-06	0±0	0.000177664	1.21261e-05	0±0	0.000123143	1.40022e-05	0±0	0.000249568	0.000155175	0±0	4.73428e-05	4.25243e-06	0±0	0.000361168	6.37853e-05	0±0	0.000154628	9.01574e-05	0±0	0.000202607	0.00018158	0±0		N1	Theaspirane (Isomer 1)
N2	Theaspirane (Isomer 2)	0.000135813	1.45367e-05	0±0	0.000130517	1.92838e-05	0±0	8.33029e-05	7.82641e-06	0±0	6.65192e-05	2.88085e-06	0±0	4.92833e-05	3.60169e-06	0±0	3.85033e-05	3.28418e-06	0±0	3.41143e-05	2.17008e-06	0±0	2.67722e-05	4.29919e-06	0±0	0.000122915	4.18631e-06	0±0	9.98261e-05	1.22199e-05	0±0	0.000181256	9.82126e-05	0±0	3.57373e-05	4.34445e-06	0±0	0.000175462	1.68713e-05	0±0	7.86196e-05	5.27139e-05	0±0	8.58537e-05	5.03398e-05	0±0		N2	Theaspirane (Isomer 2)
N3	(E)-b-Damascenone	0.00029802	2.38643e-05	0±0	0.000492798	0.000113426	0±0	0.000817784	0.000132196	0±0	0.00128858	0.000211048	0±0	0.00348651	9.70015e-05	0±0	0.00276813	4.97154e-05	0±0	0.00194713	0.000240069	0±0	0.00296638	0.000293779	0±0	0.000236365	3.78171e-06	0±0	0.000336087	2.60853e-05	0±0	0.000645912	0.000255221	0±0	0.00153108	0.000283778	0±0	0.0045922	0.000349533	0±0	0.00384202	0.0019466	0±0	0.0055044	0.000973728	0.01±0		N3	(E)-b-Damascenone
NT	Total	0.000579189	7.91036e-06	0±0	0.000783669	0.000156101	0±0	0.00100782	0.000145002	0±0	0.00143875	0.000220282	0±0	0.00359899	9.92891e-05	0±0	0.00285427	5.17437e-05	0±0	0.00202306	0.000237356	0±0	0.00303237	0.000296358	0±0	0.000536944	1.40865e-05	0±0	0.000559056	2.72607e-05	0±0	0.00107674	0.000506584	0±0	0.00161416	0.000275362	0±0	0.00512883	0.000390379	0.01±0	0.00407527	0.00208313	0±0	0.00579286	0.00120287	0.01±0		NT	Total
Sesquiterpenoids																																																Sesquiterpenoids
S1	7-epi-a-Cedrene	0.00317851	0.000248774	0±0	0.00362829	0.000995016	0±0	0.00151544	0.000252878	0±0	0.00111385	5.61508e-05	0±0	0.00145035	0.000473277	0±0	0.00130484	0.00015172	0±0	0.00110079	0.000115748	0±0	0.0011148	0.000186115	0±0	0.00171275	0.000299083	0±0	0.00223909	0.000225377	0±0	0.000722357	2.12624e-05	0±0	0.00157414	0.00047899	0±0	0.000955737	2.32485e-05	0±0	0.00100395	3.36413e-05	0±0	0.000999323	6.36973e-05	0±0		S1	7-epi-a-Cedrene
S2	Selina-4,11-diene	9.18451e-05	1.2997e-05	0±0	7.68239e-05	2.7009e-05	0±0	4.5882e-05	6.77486e-06	0±0	3.23575e-05	4.49882e-06	0±0	2.59768e-05	6.30533e-06	0±0	1.92393e-05	6.22452e-06	0±0	1.45334e-05	3.82686e-06	0±0	1.28108e-05	1.42721e-06	0±0	0.000119546	1.23077e-05	0±0	4.69509e-05	3.12729e-06	0±0	2.63259e-05	1.228e-05	0±0	2.34997e-05	4.59872e-06	0±0	#DIV/0!	#DIV/0!	#DIV/0!	#DIV/0!	#DIV/0!	#DIV/0!	#DIV/0!	#DIV/0!	#DIV/0!		S2	Selina-4,11-diene
S3	a-Muurolene	4.6433e-05	1.20717e-05	0±0	0.00016404	4.13589e-05	0±0	0.000160294	2.69799e-05	0±0	8.92597e-05	1.673e-05	0±0	9.68984e-05	1.15514e-05	0±0	6.34774e-05	1.33219e-05	0±0	3.72571e-05	7.05695e-06	0±0	3.94384e-05	8.23841e-06	0±0	0.00012873	8.66295e-06	0±0	0.000144831	4.23279e-06	0±0	5.22314e-05	1.11729e-05	0±0	6.1825e-05	2.61981e-05	0±0	#DIV/0!	#DIV/0!	#DIV/0!	#DIV/0!	#DIV/0!	#DIV/0!	#DIV/0!	#DIV/0!	#DIV/0!		S3	a-Muurolene
S4	d-Cadinene	#DIV/0!	#DIV/0!	#DIV/0!	#DIV/0!	#DIV/0!	#DIV/0!	#DIV/0!	#DIV/0!	#DIV/0!	#DIV/0!	#DIV/0!	#DIV/0!	#DIV/0!	#DIV/0!	#DIV/0!	#DIV/0!	#DIV/0!	#DIV/0!	#DIV/0!	#DIV/0!	#DIV/0!	#DIV/0!	#DIV/0!	#DIV/0!	#DIV/0!	#DIV/0!	#DIV/0!	#DIV/0!	#DIV/0!	#DIV/0!	#DIV/0!	#DIV/0!	#DIV/0!	0.000118555	9.5381e-05	0±0	0.000114929	2.56697e-05	0±0	0.000168291	7.18678e-05	0±0	0.000184834	3.61695e-05	0±0		S4	d-Cadinene
S5	Calamenene (cis+trans)	0.000151931	1.71549e-05	0±0	0.000198491	4.91569e-05	0±0	0.000150308	1.32087e-05	0±0	7.66979e-05	1.50025e-05	0±0	7.85316e-05	1.81144e-05	0±0	5.97756e-05	3.14978e-05	0±0	6.4096e-05	1.37623e-05	0±0	0.000104864	5.39803e-06	0±0	0.00029068	1.1171e-05	0±0	0.000116916	1.00688e-05	0±0	7.18886e-05	1.00378e-05	0±0	0.000150872	6.93638e-05	0±0	9.65186e-05	3.18704e-05	0±0	7.34531e-05	1.99289e-05	0±0	9.67376e-05	1.79694e-05	0±0		S5	Calamenene (cis+trans)
S6	a-Calacorene	6.07061e-05	8.13476e-06	0±0	4.68709e-05	1.34208e-05	0±0	2.61923e-05	2.99733e-06	0±0	2.28508e-05	2.52223e-06	0±0	#DIV/0!	#DIV/0!	#DIV/0!	#DIV/0!	#DIV/0!	#DIV/0!	#DIV/0!	#DIV/0!	#DIV/0!	#DIV/0!	#DIV/0!	#DIV/0!	7.57184e-05	1.52136e-05	0±0	2.55349e-05	2.03903e-06	0±0	1.60742e-05	5.02564e-06	0±0	5.76268e-05	3.97862e-05	0±0	3.61178e-05	1.67642e-05	0±0	3.22654e-05	2.04157e-05	0±0	5.07057e-05	1.80853e-05	0±0		S6	a-Calacorene
S7	w-Cadinene	0.000181537	1.55741e-05	0±0	0.000118471	2.13116e-05	0±0	4.22172e-05	4.73909e-06	0±0	3.76516e-05	9.71525e-06	0±0	3.40271e-05	1.80565e-06	0±0	3.46894e-05	4.69673e-06	0±0	3.05789e-05	3.15934e-06	0±0	3.23613e-05	7.98862e-06	0±0	0.000206707	1.81765e-05	0±0	7.52528e-05	1.05697e-05	0±0	4.2634e-05	6.40096e-06	0±0	6.83612e-05	1.61822e-05	0±0	4.16415e-05	2.20778e-05	0±0	5.58631e-05	2.17846e-05	0±0	7.03951e-05	1.54413e-05	0±0		S7	w-Cadinene
S8	g-Calacorene	0.000422952	3.4231e-05	0±0	0.000555381	0.000144419	0±0	0.000340721	2.86227e-05	0±0	0.00022421	7.84157e-06	0±0	0.000195578	1.68028e-05	0±0	0.00017634	6.63008e-06	0±0	0.000277118	3.4095e-05	0±0	0.000479036	4.79087e-05	0±0	0.00075602	1.0673e-05	0±0	0.000325293	2.96698e-05	0±0	0.000132088	4.56311e-05	0±0	0.000367087	0.000137737	0±0	0.000153385	3.35066e-05	0±0	0.000164694	7.41251e-05	0±0	0.00020716	4.07947e-05	0±0		S8	g-Calacorene
S9	Palustrol	0.000140343	3.26893e-05	0±0	3.96987e-05	3.1514e-06	0±0	1.34798e-05	1.71572e-06	0±0	9.81466e-06	2.24168e-06	0±0	1.20595e-05	2.21326e-06	0±0	#DIV/0!	#DIV/0!	#DIV/0!	#DIV/0!	#DIV/0!	#DIV/0!	#DIV/0!	#DIV/0!	#DIV/0!	0.000132706	2.08348e-05	0±0	1.22384e-05	9.22694e-07	0±0	2.05298e-05	6.33474e-06	0±0	3.28475e-05	2.3095e-05	0±0	3.13884e-05	1.33713e-05	0±0	6.2547e-05	3.37801e-05	0±0	#DIV/0!	#DIV/0!	#DIV/0!		S9	Palustrol
S10	1-epi-Cubenol	9.39347e-05	1.61556e-05	0±0	5.75605e-05	2.07572e-05	0±0	3.85683e-05	3.1282e-06	0±0	2.47407e-05	2.58839e-06	0±0	1.85376e-05	4.04154e-06	0±0	2.51848e-05	3.55699e-06	0±0	2.42111e-05	1.44017e-06	0±0	2.49204e-05	8.18701e-06	0±0	0.000158474	1.33034e-05	0±0	3.44352e-05	4.4775e-06	0±0	4.2106e-05	1.45342e-05	0±0	9.1619e-05	5.59161e-05	0±0	0.000100593	3.20122e-06	0±0	9.91417e-05	2.40835e-05	0±0	0.000144787	7.15823e-05	0±0		S10	1-epi-Cubenol
S11	g-Eudesmol	2.33913e-05	1.16749e-06	0±0	4.37352e-05	1.26991e-05	0±0	2.95335e-05	2.6324e-06	0±0	1.64311e-05	2.97376e-06	0±0	2.45272e-05	3.86416e-06	0±0	2.07748e-05	2.67267e-06	0±0	1.26748e-05	2.76902e-06	0±0	1.5188e-05	5.9548e-06	0±0	0.000125239	1.17922e-05	0±0	3.01817e-05	2.73006e-06	0±0	2.33915e-05	3.88953e-06	0±0	9.78264e-05	6.68372e-05	0±0	#DIV/0!	#DIV/0!	#DIV/0!	#DIV/0!	#DIV/0!	#DIV/0!	#DIV/0!	#DIV/0!	#DIV/0!		S11	g-Eudesmol
S12	Cubenol	6.71075e-05	8.90047e-06	0±0	5.36276e-05	1.78791e-05	0±0	2.76242e-05	2.07599e-06	0±0	2.23526e-05	4.18615e-06	0±0	1.71904e-05	6.39317e-06	0±0	2.51253e-05	3.28088e-06	0±0	2.37359e-05	5.50247e-06	0±0	2.45826e-05	9.9448e-07	0±0	8.20976e-05	9.59101e-06	0±0	2.88461e-05	6.51134e-06	0±0	3.02885e-05	7.79757e-06	0±0	7.16988e-05	5.28052e-05	0±0	5.18392e-05	1.60269e-05	0±0	7.34636e-05	2.38658e-05	0±0	8.64899e-05	5.64575e-05	0±0		S12	Cubenol
S13	Cadalene	5.50995e-05	4.59521e-06	0±0	0.00016526	2.80213e-05	0±0	0.000117437	1.01778e-05	0±0	8.12824e-05	8.47794e-06	0±0	8.21817e-05	1.14105e-05	0±0	7.57588e-05	3.05396e-06	0±0	9.8928e-05	9.45883e-06	0±0	0.000234456	2.29173e-05	0±0	0.00012899	5.5566e-06	0±0	0.000109723	6.31822e-06	0±0	4.91545e-05	2.16415e-05	0±0	9.46333e-05	2.24882e-05	0±0	2.50736e-05	7.91525e-06	0±0	4.20041e-05	1.65822e-05	0±0	5.17762e-05	1.88475e-05	0±0		S13	Cadalene
ST	Total	0.00451379	0.000204703	0±0	0.00514825	0.00134801	0.01±0	0.0025077	0.000335194	0±0	0.00175149	2.95608e-05	0±0	0.00203586	0.000515258	0±0	0.0018052	0.000132137	0±0	0.00168392	0.000108644	0±0	0.00208246	0.0001905	0±0	0.00391766	0.000314918	0±0	0.00318929	0.000266924	0±0	0.00122907	3.01472e-05	0±0	0.00281059	0.000941515	0±0	0.00160722	9.49273e-05	0±0	0.00177567	0.00014319	0±0	0.00189221	0.000180224	0±0		ST	Total
Table Presentation (Monoterpenoids in ug/g, Nori- & sesquiterpenoids in ug/kg)																																																Table Presentation (Monoterpenoids in ug/g, Nori- & sesquiterpenoids in ug/kg)
		1			6			11			16			21			26			31			36			41			46			51			56			61			66			71
Comp #	Compound Name	31						33			34			35									38			31			33			34			35									38				Comp #	Compound Name
Monterpenoids		Avg.	Sd.	Ave.+Sd.	Avg.	Sd.	Ave.+Sd.	Avg.	Sd.	Ave.+Sd.	Avg.	Sd.	Ave.+Sd.	Avg.	Sd.	Ave.+Sd.	Avg.	Sd.	Ave.+Sd.	Avg.	Sd.	Ave.+Sd.	Avg.	Sd.	Ave.+Sd.	Avg.	Sd.	Ave.+Sd.	Avg.	Sd.	Ave.+Sd.	Avg.	Sd.	Ave.+Sd.	Avg.	Sd.	Ave.+Sd.	Avg.	Sd.	Ave.+Sd.	Avg.	Sd.	Ave.+Sd.	Avg.	Sd.	Ave.+Sd.		Monterpenoids
M1	a-Terpinene	#DIV/0!	#DIV/0!	#DIV/0!	#DIV/0!	#DIV/0!	#DIV/0!	#DIV/0!	#DIV/0!	#DIV/0!	#DIV/0!	#DIV/0!	#DIV/0!	#DIV/0!	#DIV/0!	#DIV/0!	#DIV/0!	#DIV/0!	#DIV/0!	#DIV/0!	#DIV/0!	#DIV/0!	#DIV/0!	#DIV/0!	#DIV/0!	#DIV/0!	#DIV/0!	#DIV/0!	#DIV/0!	#DIV/0!	#DIV/0!	#DIV/0!	#DIV/0!	#DIV/0!	0.312925	0.0770063	0.31±0.08	#DIV/0!	#DIV/0!	#DIV/0!	#DIV/0!	#DIV/0!	#DIV/0!	0.00991904	#DIV/0!	#DIV/0!		M1	a-Terpinene
M2	Cymene (m- and p-)	#DIV/0!	#DIV/0!	#DIV/0!	#DIV/0!	#DIV/0!	#DIV/0!	#DIV/0!	#DIV/0!	#DIV/0!	#DIV/0!	#DIV/0!	#DIV/0!	#DIV/0!	#DIV/0!	#DIV/0!	#DIV/0!	#DIV/0!	#DIV/0!	#DIV/0!	#DIV/0!	#DIV/0!	#DIV/0!	#DIV/0!	#DIV/0!	#DIV/0!	#DIV/0!	#DIV/0!	#DIV/0!	#DIV/0!	#DIV/0!	0.143957	#DIV/0!	#DIV/0!	0.61611	0.311169	0.62±0.31	0.652715	0.190418	0.65±0.19	0.501796	0.154752	0.5±0.15	1.17049	0.562231	1.17±0.56		M2	Cymene (m- and p-)
M3	1,8-Cineol	#DIV/0!	#DIV/0!	#DIV/0!	#DIV/0!	#DIV/0!	#DIV/0!	#DIV/0!	#DIV/0!	#DIV/0!	#DIV/0!	#DIV/0!	#DIV/0!	#DIV/0!	#DIV/0!	#DIV/0!	#DIV/0!	#DIV/0!	#DIV/0!	#DIV/0!	#DIV/0!	#DIV/0!	#DIV/0!	#DIV/0!	#DIV/0!	#DIV/0!	#DIV/0!	#DIV/0!	#DIV/0!	#DIV/0!	#DIV/0!	#DIV/0!	#DIV/0!	#DIV/0!	#DIV/0!	#DIV/0!	#DIV/0!	#DIV/0!	#DIV/0!	#DIV/0!	#DIV/0!	#DIV/0!	#DIV/0!	#DIV/0!	#DIV/0!	#DIV/0!		M3	1,8-Cineol
M4	(E)-b-Ocimene	0.136482	0.0918758	0.14±0.09	#DIV/0!	#DIV/0!	#DIV/0!	#DIV/0!	#DIV/0!	#DIV/0!	#DIV/0!	#DIV/0!	#DIV/0!	#DIV/0!	#DIV/0!	#DIV/0!	#DIV/0!	#DIV/0!	#DIV/0!	#DIV/0!	#DIV/0!	#DIV/0!	#DIV/0!	#DIV/0!	#DIV/0!	#DIV/0!	#DIV/0!	#DIV/0!	#DIV/0!	#DIV/0!	#DIV/0!	#DIV/0!	#DIV/0!	#DIV/0!	#DIV/0!	#DIV/0!	#DIV/0!	#DIV/0!	#DIV/0!	#DIV/0!	#DIV/0!	#DIV/0!	#DIV/0!	#DIV/0!	#DIV/0!	#DIV/0!		M4	(E)-b-Ocimene
M5	g-Terpinene	#DIV/0!	#DIV/0!	#DIV/0!	#DIV/0!	#DIV/0!	#DIV/0!	#DIV/0!	#DIV/0!	#DIV/0!	#DIV/0!	#DIV/0!	#DIV/0!	#DIV/0!	#DIV/0!	#DIV/0!	#DIV/0!	#DIV/0!	#DIV/0!	#DIV/0!	#DIV/0!	#DIV/0!	#DIV/0!	#DIV/0!	#DIV/0!	#DIV/0!	#DIV/0!	#DIV/0!	#DIV/0!	#DIV/0!	#DIV/0!	#DIV/0!	#DIV/0!	#DIV/0!	#DIV/0!	#DIV/0!	#DIV/0!	#DIV/0!	#DIV/0!	#DIV/0!	#DIV/0!	#DIV/0!	#DIV/0!	#DIV/0!	#DIV/0!	#DIV/0!		M5	g-Terpinene
M6	Terpinolene	#DIV/0!	#DIV/0!	#DIV/0!	#DIV/0!	#DIV/0!	#DIV/0!	#DIV/0!	#DIV/0!	#DIV/0!	#DIV/0!	#DIV/0!	#DIV/0!	#DIV/0!	#DIV/0!	#DIV/0!	#DIV/0!	#DIV/0!	#DIV/0!	#DIV/0!	#DIV/0!	#DIV/0!	#DIV/0!	#DIV/0!	#DIV/0!	0.0741832	#DIV/0!	#DIV/0!	#DIV/0!	#DIV/0!	#DIV/0!	#DIV/0!	#DIV/0!	#DIV/0!	0.252116	0.129912	0.25±0.13	#DIV/0!	#DIV/0!	#DIV/0!	#DIV/0!	#DIV/0!	#DIV/0!	0.363425	#DIV/0!	#DIV/0!		M6	Terpinolene
M7	p-Cymenene	#DIV/0!	#DIV/0!	#DIV/0!	#DIV/0!	#DIV/0!	#DIV/0!	#DIV/0!	#DIV/0!	#DIV/0!	#DIV/0!	#DIV/0!	#DIV/0!	#DIV/0!	#DIV/0!	#DIV/0!	#DIV/0!	#DIV/0!	#DIV/0!	#DIV/0!	#DIV/0!	#DIV/0!	#DIV/0!	#DIV/0!	#DIV/0!	#DIV/0!	#DIV/0!	#DIV/0!	#DIV/0!	#DIV/0!	#DIV/0!	#DIV/0!	#DIV/0!	#DIV/0!	#DIV/0!	#DIV/0!	#DIV/0!	#DIV/0!	#DIV/0!	#DIV/0!	#DIV/0!	#DIV/0!	#DIV/0!	0.216066	0.161814	0.22±0.16		M7	p-Cymenene
M8	Linalool	1.0292	0.305024	1.03±0.31	1.6007	0.559548	1.6±0.56	0.565408	0.118469	0.57±0.12	0.389021	0.128902	0.39±0.13	0.938231	0.134694	0.94±0.13	1.14069	0.156689	1.14±0.16	1.17676	0.209612	1.18±0.21	1.8916	0.111497	1.89±0.11	2.24785	0.200587	2.25±0.2	0.780398	0.161178	0.78±0.16	2.58826	2.73251	2.59±2.73	0.800959	0.563896	0.8±0.56	10.684	3.41866	10.68±3.42	6.63425	4.32217	6.63±4.32	12.0563	6.90134	12.06±6.9		M8	Linalool
M9	Hotrienol	1.11189	0.86811	1.11±0.87	5.62621	1.63522	5.63±1.64	5.45578	1.44628	5.46±1.45	3.36974	1.76216	3.37±1.76	2.46714	0.744107	2.47±0.74	0.986635	0.242016	0.99±0.24	0.188274	0.0155431	0.19±0.02	0.266491	0.176505	0.27±0.18	#DIV/0!	#DIV/0!	#DIV/0!	0.304472	#DIV/0!	#DIV/0!	0.892927	0.940909	0.89±0.94	0.106993	0.0609177	0.11±0.06	4.1915	0.874611	4.19±0.87	1.4085	0.115956	1.41±0.12	0.490779	0.407868	0.49±0.41		M9	Hotrienol
M10	trans-Pinocarveol	#DIV/0!	#DIV/0!	#DIV/0!	#DIV/0!	#DIV/0!	#DIV/0!	#DIV/0!	#DIV/0!	#DIV/0!	#DIV/0!	#DIV/0!	#DIV/0!	#DIV/0!	#DIV/0!	#DIV/0!	#DIV/0!	#DIV/0!	#DIV/0!	0.0212113	#DIV/0!	#DIV/0!	#DIV/0!	#DIV/0!	#DIV/0!	#DIV/0!	#DIV/0!	#DIV/0!	#DIV/0!	#DIV/0!	#DIV/0!	0.941752	0.461013	0.94±0.46	7.1726	0.792958	7.17±0.79	11.7008	1.12985	11.7±1.13	9.05834	5.92252	9.06±5.92	20.0814	2.00137	20.08±2		M10	trans-Pinocarveol
M11	Citronellal	#DIV/0!	#DIV/0!	#DIV/0!	0.0453325	#DIV/0!	#DIV/0!	0.173566	#DIV/0!	#DIV/0!	#DIV/0!	#DIV/0!	#DIV/0!	#DIV/0!	#DIV/0!	#DIV/0!	0.224519	0.102327	0.22±0.1	0.0816826	0.0438257	0.08±0.04	0.260741	0.140293	0.26±0.14	0.17454	0.0750527	0.17±0.08	#DIV/0!	#DIV/0!	#DIV/0!	1.50301	0.558675	1.5±0.56	12.2737	1.41998	12.27±1.42	19.0535	1.7248	19.05±1.72	15.5567	9.55016	15.56±9.55	31.5232	3.72203	31.52±3.72		M11	Citronellal
M12	Neroloxide	#DIV/0!	#DIV/0!	#DIV/0!	0.334552	0.0266443	0.33±0.03	0.206909	0.178166	0.21±0.18	#DIV/0!	#DIV/0!	#DIV/0!	#DIV/0!	#DIV/0!	#DIV/0!	#DIV/0!	#DIV/0!	#DIV/0!	#DIV/0!	#DIV/0!	#DIV/0!	#DIV/0!	#DIV/0!	#DIV/0!	#DIV/0!	#DIV/0!	#DIV/0!	#DIV/0!	#DIV/0!	#DIV/0!	#DIV/0!	#DIV/0!	#DIV/0!	#DIV/0!	#DIV/0!	#DIV/0!	0.456147	0.287602	0.46±0.29	#DIV/0!	#DIV/0!	#DIV/0!	#DIV/0!	#DIV/0!	#DIV/0!		M12	Neroloxide
M13	Menthol (+isomenthol)	#DIV/0!	#DIV/0!	#DIV/0!	#DIV/0!	#DIV/0!	#DIV/0!	#DIV/0!	#DIV/0!	#DIV/0!	#DIV/0!	#DIV/0!	#DIV/0!	#DIV/0!	#DIV/0!	#DIV/0!	#DIV/0!	#DIV/0!	#DIV/0!	#DIV/0!	#DIV/0!	#DIV/0!	#DIV/0!	#DIV/0!	#DIV/0!	0.128566	#DIV/0!	#DIV/0!	#DIV/0!	#DIV/0!	#DIV/0!	0.315183	#DIV/0!	#DIV/0!	3.5725	0.495918	3.57±0.5	5.35484	0.538779	5.35±0.54	3.77604	2.88406	3.78±2.88	9.08704	1.03367	9.09±1.03		M13	Menthol (+isomenthol)
M14	Terpinen-4-ol	#DIV/0!	#DIV/0!	#DIV/0!	#DIV/0!	#DIV/0!	#DIV/0!	#DIV/0!	#DIV/0!	#DIV/0!	#DIV/0!	#DIV/0!	#DIV/0!	#DIV/0!	#DIV/0!	#DIV/0!	#DIV/0!	#DIV/0!	#DIV/0!	#DIV/0!	#DIV/0!	#DIV/0!	#DIV/0!	#DIV/0!	#DIV/0!	#DIV/0!	#DIV/0!	#DIV/0!	#DIV/0!	#DIV/0!	#DIV/0!	#DIV/0!	#DIV/0!	#DIV/0!	0.070928	0.0648608	0.07±0.06	0.357404	#DIV/0!	#DIV/0!	#DIV/0!	#DIV/0!	#DIV/0!	0.384023	0.270861	0.38±0.27		M14	Terpinen-4-ol
M15	a-Terpineol	0.121106	#DIV/0!	#DIV/0!	0.441407	0.19937	0.44±0.2	0.227019	0.0230702	0.23±0.02	#DIV/0!	#DIV/0!	#DIV/0!	0.371184	0.172081	0.37±0.17	0.528867	0.333056	0.53±0.33	0.565059	0.10756	0.57±0.11	0.773688	0.13498	0.77±0.13	2.20064	0.0645443	2.2±0.06	0.484977	0.0987013	0.48±0.1	1.87097	1.19756	1.87±1.2	2.35383	0.0151997	2.35±0.02	4.38419	0.516386	4.38±0.52	3.22236	2.37561	3.22±2.38	6.42573	1.31744	6.43±1.32		M15	a-Terpineol
M16	Geraniol	1.35693	0.182832	1.36±0.18	1.17885	0.292402	1.18±0.29	0.903306	0.201262	0.9±0.2	1.1428	0.0352133	1.14±0.04	1.38968	0.177215	1.39±0.18	1.96148	0.187584	1.96±0.19	3.71617	0.194852	3.72±0.19	2.62135	0.13979	2.62±0.14	1.44367	0.259958	1.44±0.26	1.43775	0.0663806	1.44±0.07	2.61913	1.52394	2.62±1.52	1.05602	0.172784	1.06±0.17	6.16802	1.59478	6.17±1.59	5.2526	2.25929	5.25±2.26	4.98865	1.30227	4.99±1.3		M16	Geraniol
M17	Geranylacetone	8.53911	0.746303	8.54±0.75	8.539	0.218447	8.54±0.22	6.63831	2.76382	6.64±2.76	4.8545	1.04413	4.85±1.04	2.98017	1.7329	2.98±1.73	3.17127	1.78259	3.17±1.78	5.18455	2.44225	5.18±2.44	3.3225	1.6734	3.32±1.67	9.3502	2.97606	9.35±2.98	4.66014	0.862479	4.66±0.86	31.313	14.3554	31.31±14.36	14.2048	7.37035	14.2±7.37	24.0213	6.85532	24.02±6.86	21.4559	16.1037	21.46±16.1	27.4917	14.3196	27.49±14.32		M17	Geranylacetone
MT	Total	12.214	0.429402	12.21±0.43	17.6243	2.81824	17.62±2.82	13.9789	3.16258	13.98±3.16	9.75606	1.25142	9.76±1.25	8.1464	1.78058	8.15±1.78	7.93862	2.19221	7.94±2.19	10.8568	2.15457	10.86±2.15	9.04946	1.91602	9.05±1.92	15.4845	3.44821	15.48±3.45	7.46475	0.884815	7.46±0.88	40.1459	22.5629	40.15±22.56	33.9186	23.5226	33.92±23.52	86.634	10.4361	86.63±10.44	66.2297	44.0137	66.23±44.01	113.804	30.1295	113.8±30.13		MT	Total
Norisoprenoids																																																Norisoprenoids
N1	Theaspirane (Isomer 1)	0.145356	0.00426449	0.15±0	0.160355	0.0329142	0.16±0.03	0.106736	0.0154933	0.11±0.02	0.0836587	0.00890238	0.08±0.01	0.0631988	0.00401766	0.06±0	0.0476291	0.00227345	0.05±0	0.0418153	0.00486606	0.04±0	0.0392142	0.00405338	0.04±0	0.177664	0.0121261	0.18±0.01	0.123143	0.0140022	0.12±0.01	0.249568	0.155175	0.25±0.16	0.0473428	0.00425243	0.05±0	0.361168	0.0637853	0.36±0.06	0.154628	0.0901574	0.15±0.09	0.202607	0.18158	0.2±0.18		N1	Theaspirane (Isomer 1)
N2	Theaspirane (Isomer 2)	0.135813	0.0145367	0.14±0.01	0.130517	0.0192838	0.13±0.02	0.0833029	0.00782641	0.08±0.01	0.0665192	0.00288085	0.07±0	0.0492833	0.00360169	0.05±0	0.0385033	0.00328418	0.04±0	0.0341143	0.00217008	0.03±0	0.0267722	0.00429919	0.03±0	0.122915	0.00418631	0.12±0	0.0998261	0.0122199	0.1±0.01	0.181256	0.0982126	0.18±0.1	0.0357373	0.00434445	0.04±0	0.175462	0.0168713	0.18±0.02	0.0786196	0.0527139	0.08±0.05	0.0858537	0.0503398	0.09±0.05		N2	Theaspirane (Isomer 2)
N3	(E)-b-Damascenone	0.29802	0.0238643	0.3±0.02	0.492798	0.113426	0.49±0.11	0.817784	0.132196	0.82±0.13	1.28858	0.211048	1.29±0.21	3.48651	0.0970015	3.49±0.1	2.76813	0.0497154	2.77±0.05	1.94713	0.240069	1.95±0.24	2.96638	0.293779	2.97±0.29	0.236365	0.00378171	0.24±0	0.336087	0.0260853	0.34±0.03	0.645912	0.255221	0.65±0.26	1.53108	0.283778	1.53±0.28	4.5922	0.349533	4.59±0.35	3.84202	1.9466	3.84±1.95	5.5044	0.973728	5.5±0.97		N3	(E)-b-Damascenone
NT	Total	0.579189	0.00791036	0.58±0.01	0.783669	0.156101	0.78±0.16	1.00782	0.145002	1.01±0.15	1.43875	0.220282	1.44±0.22	3.59899	0.0992891	3.6±0.1	2.85427	0.0517437	2.85±0.05	2.02306	0.237356	2.02±0.24	3.03237	0.296358	3.03±0.3	0.536944	0.0140865	0.54±0.01	0.559056	0.0272607	0.56±0.03	1.07674	0.506584	1.08±0.51	1.61416	0.275362	1.61±0.28	5.12883	0.390379	5.13±0.39	4.07527	2.08313	4.08±2.08	5.79286	1.20287	5.79±1.2		NT	Total
Sesquiterpenoids																																																Sesquiterpenoids
S1	7-epi-a-Cedrene	3.17851	0.248774	3.18±0.25	3.62829	0.995016	3.63±1	1.51544	0.252878	1.52±0.25	1.11385	0.0561508	1.11±0.06	1.45035	0.473277	1.45±0.47	1.30484	0.15172	1.3±0.15	1.10079	0.115748	1.1±0.12	1.1148	0.186115	1.11±0.19	1.71275	0.299083	1.71±0.3	2.23909	0.225377	2.24±0.23	0.722357	0.0212624	0.72±0.02	1.57414	0.47899	1.57±0.48	0.955737	0.0232485	0.96±0.02	1.00395	0.0336413	1±0.03	0.999323	0.0636973	1±0.06		S1	7-epi-a-Cedrene
S2	Selina-4,11-diene	0.0918451	0.012997	0.09±0.01	0.0768239	0.027009	0.08±0.03	0.045882	0.00677486	0.05±0.01	0.0323575	0.00449882	0.03±0	0.0259768	0.00630533	0.03±0.01	0.0192393	0.00622452	0.02±0.01	0.0145334	0.00382686	0.01±0	0.0128108	0.00142721	0.01±0	0.119546	0.0123077	0.12±0.01	0.0469509	0.00312729	0.05±0	0.0263259	0.01228	0.03±0.01	0.0234997	0.00459872	0.02±0	#DIV/0!	#DIV/0!	#DIV/0!	#DIV/0!	#DIV/0!	#DIV/0!	#DIV/0!	#DIV/0!	#DIV/0!		S2	Selina-4,11-diene
S3	a-Muurolene	0.046433	0.0120717	0.05±0.01	0.16404	0.0413589	0.16±0.04	0.160294	0.0269799	0.16±0.03	0.0892597	0.01673	0.09±0.02	0.0968984	0.0115514	0.1±0.01	0.0634774	0.0133219	0.06±0.01	0.0372571	0.00705695	0.04±0.01	0.0394384	0.00823841	0.04±0.01	0.12873	0.00866295	0.13±0.01	0.144831	0.00423279	0.14±0	0.0522314	0.0111729	0.05±0.01	0.061825	0.0261981	0.06±0.03	#DIV/0!	#DIV/0!	#DIV/0!	#DIV/0!	#DIV/0!	#DIV/0!	#DIV/0!	#DIV/0!	#DIV/0!		S3	a-Muurolene
S4	d-Cadinene	#DIV/0!	#DIV/0!	#DIV/0!	#DIV/0!	#DIV/0!	#DIV/0!	#DIV/0!	#DIV/0!	#DIV/0!	#DIV/0!	#DIV/0!	#DIV/0!	#DIV/0!	#DIV/0!	#DIV/0!	#DIV/0!	#DIV/0!	#DIV/0!	#DIV/0!	#DIV/0!	#DIV/0!	#DIV/0!	#DIV/0!	#DIV/0!	#DIV/0!	#DIV/0!	#DIV/0!	#DIV/0!	#DIV/0!	#DIV/0!	#DIV/0!	#DIV/0!	#DIV/0!	0.118555	0.095381	0.12±0.1	0.114929	0.0256697	0.11±0.03	0.168291	0.0718678	0.17±0.07	0.184834	0.0361695	0.18±0.04		S4	d-Cadinene
S5	Calamenene (cis+trans)	0.151931	0.0171549	0.15±0.02	0.198491	0.0491569	0.2±0.05	0.150308	0.0132087	0.15±0.01	0.0766979	0.0150025	0.08±0.02	0.0785316	0.0181144	0.08±0.02	0.0597756	0.0314978	0.06±0.03	0.064096	0.0137623	0.06±0.01	0.104864	0.00539803	0.1±0.01	0.29068	0.011171	0.29±0.01	0.116916	0.0100688	0.12±0.01	0.0718886	0.0100378	0.07±0.01	0.150872	0.0693638	0.15±0.07	0.0965186	0.0318704	0.1±0.03	0.0734531	0.0199289	0.07±0.02	0.0967376	0.0179694	0.1±0.02		S5	Calamenene (cis+trans)
S6	a-Calacorene	0.0607061	0.00813476	0.06±0.01	0.0468709	0.0134208	0.05±0.01	0.0261923	0.00299733	0.03±0	0.0228508	0.00252223	0.02±0	#DIV/0!	#DIV/0!	#DIV/0!	#DIV/0!	#DIV/0!	#DIV/0!	#DIV/0!	#DIV/0!	#DIV/0!	#DIV/0!	#DIV/0!	#DIV/0!	0.0757184	0.0152136	0.08±0.02	0.0255349	0.00203903	0.03±0	0.0160742	0.00502564	0.02±0.01	0.0576268	0.0397862	0.06±0.04	0.0361178	0.0167642	0.04±0.02	0.0322654	0.0204157	0.03±0.02	0.0507057	0.0180853	0.05±0.02		S6	a-Calacorene
S7	w-Cadinene	0.181537	0.0155741	0.18±0.02	0.118471	0.0213116	0.12±0.02	0.0422172	0.00473909	0.04±0	0.0376516	0.00971525	0.04±0.01	0.0340271	0.00180565	0.03±0	0.0346894	0.00469673	0.03±0	0.0305789	0.00315934	0.03±0	0.0323613	0.00798862	0.03±0.01	0.206707	0.0181765	0.21±0.02	0.0752528	0.0105697	0.08±0.01	0.042634	0.00640096	0.04±0.01	0.0683612	0.0161822	0.07±0.02	0.0416415	0.0220778	0.04±0.02	0.0558631	0.0217846	0.06±0.02	0.0703951	0.0154413	0.07±0.02		S7	w-Cadinene
S8	g-Calacorene	0.422952	0.034231	0.42±0.03	0.555381	0.144419	0.56±0.14	0.340721	0.0286227	0.34±0.03	0.22421	0.00784157	0.22±0.01	0.195578	0.0168028	0.2±0.02	0.17634	0.00663008	0.18±0.01	0.277118	0.034095	0.28±0.03	0.479036	0.0479087	0.48±0.05	0.75602	0.010673	0.76±0.01	0.325293	0.0296698	0.33±0.03	0.132088	0.0456311	0.13±0.05	0.367087	0.137737	0.37±0.14	0.153385	0.0335066	0.15±0.03	0.164694	0.0741251	0.16±0.07	0.20716	0.0407947	0.21±0.04		S8	g-Calacorene
S9	Palustrol	0.140343	0.0326893	0.14±0.03	0.0396987	0.0031514	0.04±0	0.0134798	0.00171572	0.01±0	0.00981466	0.00224168	0.01±0	0.0120595	0.00221326	0.01±0	#DIV/0!	#DIV/0!	#DIV/0!	#DIV/0!	#DIV/0!	#DIV/0!	#DIV/0!	#DIV/0!	#DIV/0!	0.132706	0.0208348	0.13±0.02	0.0122384	0.000922694	0.01±0	0.0205298	0.00633474	0.02±0.01	0.0328475	0.023095	0.03±0.02	0.0313884	0.0133713	0.03±0.01	0.062547	0.0337801	0.06±0.03	#DIV/0!	#DIV/0!	#DIV/0!		S9	Palustrol
S10	1-epi-Cubenol	0.0939347	0.0161556	0.09±0.02	0.0575605	0.0207572	0.06±0.02	0.0385683	0.0031282	0.04±0	0.0247407	0.00258839	0.02±0	0.0185376	0.00404154	0.02±0	0.0251848	0.00355699	0.03±0	0.0242111	0.00144017	0.02±0	0.0249204	0.00818701	0.02±0.01	0.158474	0.0133034	0.16±0.01	0.0344352	0.0044775	0.03±0	0.042106	0.0145342	0.04±0.01	0.091619	0.0559161	0.09±0.06	0.100593	0.00320122	0.1±0	0.0991417	0.0240835	0.1±0.02	0.144787	0.0715823	0.14±0.07		S10	1-epi-Cubenol
S11	g-Eudesmol	0.0233913	0.00116749	0.02±0	0.0437352	0.0126991	0.04±0.01	0.0295335	0.0026324	0.03±0	0.0164311	0.00297376	0.02±0	0.0245272	0.00386416	0.02±0	0.0207748	0.00267267	0.02±0	0.0126748	0.00276902	0.01±0	0.015188	0.0059548	0.02±0.01	0.125239	0.0117922	0.13±0.01	0.0301817	0.00273006	0.03±0	0.0233915	0.00388953	0.02±0	0.0978264	0.0668372	0.1±0.07	#DIV/0!	#DIV/0!	#DIV/0!	#DIV/0!	#DIV/0!	#DIV/0!	#DIV/0!	#DIV/0!	#DIV/0!		S11	g-Eudesmol
S12	Cubenol	0.0671075	0.00890047	0.07±0.01	0.0536276	0.0178791	0.05±0.02	0.0276242	0.00207599	0.03±0	0.0223526	0.00418615	0.02±0	0.0171904	0.00639317	0.02±0.01	0.0251253	0.00328088	0.03±0	0.0237359	0.00550247	0.02±0.01	0.0245826	0.00099448	0.02±0	0.0820976	0.00959101	0.08±0.01	0.0288461	0.00651134	0.03±0.01	0.0302885	0.00779757	0.03±0.01	0.0716988	0.0528052	0.07±0.05	0.0518392	0.0160269	0.05±0.02	0.0734636	0.0238658	0.07±0.02	0.0864899	0.0564575	0.09±0.06		S12	Cubenol
S13	Cadalene	0.0550995	0.00459521	0.06±0	0.16526	0.0280213	0.17±0.03	0.117437	0.0101778	0.12±0.01	0.0812824	0.00847794	0.08±0.01	0.0821817	0.0114105	0.08±0.01	0.0757588	0.00305396	0.08±0	0.098928	0.00945883	0.1±0.01	0.234456	0.0229173	0.23±0.02	0.12899	0.0055566	0.13±0.01	0.109723	0.00631822	0.11±0.01	0.0491545	0.0216415	0.05±0.02	0.0946333	0.0224882	0.09±0.02	0.0250736	0.00791525	0.03±0.01	0.0420041	0.0165822	0.04±0.02	0.0517762	0.0188475	0.05±0.02		S13	Cadalene
ST	Total	4.51379	0.204703	4.51±0.2	5.14825	1.34801	5.15±1.35	2.5077	0.335194	2.51±0.34	1.75149	0.0295608	1.75±0.03	2.03586	0.515258	2.04±0.52	1.8052	0.132137	1.81±0.13	1.68392	0.108644	1.68±0.11	2.08246	0.1905	2.08±0.19	3.91766	0.314918	3.92±0.31	3.18929	0.266924	3.19±0.27	1.22907	0.0301472	1.23±0.03	2.81059	0.941515	2.81±0.94	1.60722	0.0949273	1.61±0.09	1.77567	0.14319	1.78±0.14	1.89221	0.180224	1.89±0.18		ST	Total
[truncated: 138 more columns]
