# Supplementary material for: Dataset of concentrations of free terpenes at different phenological stages in Vitis vinifera L. Shiraz, Cabernet Sauvignon, Riesling, Chardonnay and Pinot Gris
Source: Data Brief. 2019 Oct 3;27:104595. doi: 10.1016/j.dib.2019.104595 (PMC6820309; doi:10.1016/j.dib.2019.104595)
Supplement: Multimedia component 1 [file mmc1.zip › data file 2.xlsx]

## Sheet: GDD
2015	Oct	Nov	Dec	2016	Jan	Feb	Mar	Apr	Oct	Nov	Dec	2017	Jan	Feb	Mar	Apr
Graph				Graph								Graph
1st	0.7	10.65	4	1st	13.9	9.1	9.75	6.5	2.5	2.5	7.05	1st	6.75	5.1	14.25	1.55
2nd	6.85	5.65	2.15	2nd	10	9.75	14.4	6.4	3.3	2.5	5.5	2nd	6.3	6.6	12.75	2.75
3rd	10.25	3.75	8.6	3rd	11.65	7.9	12.55	1.7		2.1	6.85	3rd	8.75	8.9	10.4	5
4th	9.1	6.85	10	4th	10.1	8.8	14.55	5.5	0.75	5.45	10.5	4th	12	11.65	13.25	3.75
5th	10.4	9.35	13.7	5th	11	11.2	13.05	9.1	0.2	1.85	7.5	5th	14	12.25	11.5	4.9
6th	14.25	5.75	13.9	6th	10.2	11.9	14.55	4.3	6.5	4.4	5.7	6th	15.95	6.5	11.85	6.2
7th	0.6	4.65	15.5	7th	8.15	12.9	12.6	0.9	6.3	6.25	6.05	7th	18.35	8.5	10.75	9.5
8th	4.65	7.3	13.9	8th	9.4	11.25	17.2	1.15	1.65	2.4	4.75	8th	19.25	14.1	10	10.85
9th	11	13.15	8.9	9th	10.3	11.5	12.4	3.4	4.2	2.65	1.35	9th	11.4	21.25	10.9	0.25
10th	12.1	4.65	7.45	10th	11.8	10.45	9.5	4.75	2.4	3.8	4.4	10th	11.2	16	10.35	0.85
11th	9.3	4.75	4.3	11th	14.45	10.6	12.55	6.25		5.75	7.6	11th	9.2	12.8	11.75	4.75
12th	2.45	8.5	2	12th	13.35	11.6	10.65	4.65	0.65	5	10	12th	11.9	5.6	9	5.75
13th	2.9	5.35	6.25	13th	18.5	12.1	12.4	5.25		1.95	13.7	13th	10	5.7	9.9	5.1
14th	6.65	2.65	8	14th	6.65	8.1	9.05	5.1	0	1.8	5.6	14th	7.4	8.75	12	5.25
15th	9.3	6.85	13.25	15th	5.55	5.5	9.65	7.5	7.4	3.9	4.35	15th	8.8	9.75	13.25	1.3
16th	7.15	8.25	13	16th	8.1	5.2	11.5	4.25	4.9	5.25	7	16th	11.2	10	10.5	3.05
17th	4.75	10.35	14.25	17th	10.65	6.55	12.35	3.85		10.25	3.15	17th	16.75	6.5	6.75	3.1
18th	5.9	10.35	18.55	18th	17.8	9.75	3.9	2.75		5.75	3.25	18th	9.25	4.8	8.5	3.5
19th	5.75	11.45	21.25	19th	13.5	7.95	2	6.5		5.9	7.25	19th	8.4	1.95	11.15	5.55
20th	10.25	5.65	18.55	20th	14.7	4.85	5.4	7.65	4.2	11.4	7.65	20th	4.5	4.2	9.75	8.4
21st	4.9	4	7.4	21st	14.5	8.5	6	8.6	3.6	13.2	5.25	21st	7.8	3.75	10	8
22nd	2.15	5.4	7.6	22nd	11.15	10.6	7	3.7		4.65	9.75	22nd	11.15	9	8.6	8
23rd	2.5	6.5	10.85	23rd	8.6	18.2	7.9	4.25		1.4	11.5	23rd	14.25	8.5	10	8.25
24th	2.75	5.05	12.75	24th	8.3	15.95	9.6	5.2		1.85	16.25	24th	8.5	7.5	8.75	7.9
25th	8	10.85	18.4	25th	10.2	11.6	6.7	4.75	5.2	3	15.75	25th	6.75	6.25	11	6
26th	3.7		4.5	26th	11.6	7.45	3.85	9.05	4.85	2.25	11.5	26th	7.25	11.15	12	-0.65
27th	6.65		3.25	27th	12.65	10.15	5.15	11.85	0.85	6.15	11.5	27th	11.8	11.75	12.1	-1.25
28th	6.5	4	6.9	28th	11.4	8.25	1.85	8.1	0.5	5.75	17.65	28th	10.75	13	5.8	1.9
29th	8.4	4.15	9.35	29th	6	10.1	3.8	6.35	3.25	7.55	14.4	29th	13.3		7.5	3
30th	9.3	8.45	12.1	30th	6.6		5	9.6	5.5	5.5	9.1	30th	10.3		1.6	4.1
31st	12.2		16.85	31st	5.15		3.05				8.8	31st	8.25
Vintage 2016								Vintage 2017
	GDD								GDD
2015-11-20	357.25							2016-12-12	288.1
2015-12-04	430.4							2016-12-26	410.05
2015-12-18	583.35							2017-01-09	584.25
2016-01-02	757							2017-01-23	726.05
2019-01-15	898.1							2017-02-10	913.8
2016-02-01	1078.1							2017-02-20	983.85
2016-02-13	1208.05							2017-03-06	1128.75
2016-02-29	1356.75							2017-03-20	1273.3
2016-03-14	1531.95							2007-04-03	1369.95
								2017-04-18	1438.05
